# Supplementary material for: Integrated action of pheromone signals in promoting courtship behavior in male mice
Source: eLife. 2014 Jul 29;3:e03025. doi: 10.7554/eLife.03025 (PMC4107909; doi:10.7554/eLife.03025)
Supplement: Supplementary file 1. — List of primers designed against different clade members of the V1r and V2r families of genes. DOI: http://dx.doi.org/10.7554/eLife.03025.022 [file elife03025s001.xlsx]

## Sheet: Sheet1
Name	Forward		Reverse		Product Size	Coverage
	Sequence	Position from Start Codon	Sequence	Position from Start Codon
V1ra	CAGACWYWYKGACYTGCCCATTGG	135-158	TGTCVWAKRTKKWCATCAGCAVAAAGAAG	735-763	629	All 10 members of the V1Ra subfamily
V1rb	CTGCTGAATRTCCYTTTGGAYBATCAC	313-338	AGCAKGWTGGTHYYGGTRGCCCTT	702-725	413	All 11 members of the V1Rb subfamily
V1rc	ACHTGYCTWCTGAGTGTRDTCCARGC	280-305	TGNGTGGCYYTTTTCTCTGGDGA	661-683	404	All 33 members of the V1Rc subfamily
V1rd-1	TGGCHCTTCAVATYVTBTTGCTTTG	11-35	AGSWYACRAATGTGAYYACMAGCAT	694-718	708	13 members of the V1Rd subfamily (V1rd1-12, 22)
V1rd-2	GACTGGTTCTMAACAGAGKCCCAGACA	129-155	GACACTGGTCCAGACCATGATGC	593-615	487	9 members of the V1Rd subfamily (V1r13-21)
V1re-1	TTSAGABDVYACTTGGWATTCTRGGAAA	41-68	GTKRTATTCATYAMCCACCRAYTGGG	787-812	772	6 members of the V1re subfamily (V1re1-6)
V1re-2	CAAAYTRYRRYTGGAAATTYTGGKAAAT	43-69	AAGYRRTRASCACAGAARADAAGAHTTCAGGG	558-589	547	5 members of the V1re subfamily (V1re9-13)
V1re-3	ACCATCTGYCTCTTGAGTGTCTTCCAG	292-318	GAACYYGCTGYTTGTGCCTATACARAATG	615-643	352	2 members of the V1re subfamily (V1re 7-8)
V1rf	AAYWTCTTAACWSTVCTRTKYAAAGG	160-185	GATBRTGATGRCCTGRWASACACT	307-330	171	All 5 members of the V1rf subfamily
V1rg-1	GTTGYTTYCAAGCAATCACWATCARCCC	308-335	CAAAGGGRCAAMATATRGGAAARCATATTTC	823-853	546	6 members of the V1re subfamily (V1rg1-6)
V1rg-2	TAYTGRGTTGYTTCCAAGCAATCAC	308-332	ACTRACTRTGGATATRYTTGACTTGTCTCTT	637-667	360	4 members of the V1re subfamily (V1r7-10)
V1rg-3	ACMTGCCTYTTGAGTTGYTTCCAAGC	295-320	GTGGCYYTGKCYTCAGGRGAGACTCT	673-698	404	2 members of the V1re subfamily (V1r11-12)
V1rh	TCYMTYTGYRCYAGHAGTBTCCT	280-302	CAYRTRRCCACTGGCSCCT	585-603	324	All 21 members of the V1Rh subfamily
V1ri	TCCATCTGCACYACCTGTCTCCTCAG	283-308	CCACTRCTSCAKCCCCATKAGAC	581-602	320	All 10 members of the V1Ri subfamily
V1rj	CATCACTCCCAGTAAYTCTAAGTGGGC	333-359	GCTGGGMTCTCTTGTRRTGYCTGTAGAG	625-652	320	All 2 members of the V1Rj subfamily
V1rk	ATGGGAAACTTGCTCCTCTTCATA	1-24	GCTACTTCGGCAGTATATCTGGGAA	432-456	456	All one members of the V1Rk subfamily
V1rl	ATGACCTCCAGAGACCTAACCTTGG	1-26	ACCAGCACAGGACCAGAGAAGA	388-409	409	All one members of the V1Rl subfamily
V2RA1	CATGGCTTTCAAGYTCACTRCTCCWGG	2028-2054	AAGGTGATCCAGACACTGCAG	2361-2381	354	All 15 members of the V2RA-Clade1
V2RA3-4	GTGCAGTGCDGAWTGTRGTCCTGGAT	1545-1570	ATGCTGAAKGTYAWGRAYTTGGCTTCATT	2326-2354	810	All 16 members of the V2RA-Clade3 and 4
V2RA5-6	CTCAGCTWYRTHCTDCTCAYCTCYCTC	1852-1878	AATGTCARGARYTTGGCTTCATTGAA	2305-2330	749	All 7 members of the V2RA-Clade5 and 6
V2RA8	GCMRAVAATGARATTTCHAATGAGACAGAT	1633-1662	AGRAARGTGAYCCARACACAGAAGAA	2368-2393	761	All 10 members of the V2RA-Clade 8
V2RA9	CCTGGAGAGCAAGCCTACCTGTTGC	1350-1374	ATTTCCATAGCCACCATGACCTTCCC	2173-2201	852	All 4 members of the V2RA-Clade 9
V2RB	CAGGCACTCCATGWGGAGCTGTC	1240-1262	CCCAGCCAGACTGCACAGATGC	2135-2156	917	All 6 members of the V2RB
V2RC	TGGATGAAAACCATGATCCACACCAT	259-284	AATTCAATGGTCAAGACATCATTTGGAT	1061-1088	830	All 4 members of the V2RC
