# Supplementary material for: Integrated action of pheromone signals in promoting courtship behavior in male mice
Source: eLife. 2014 Jul 29;3:e03025. doi: 10.7554/eLife.03025 (PMC4107909; doi:10.7554/eLife.03025)
Supplement: Supplementary file 2. — Receptor genes identified from degenerate RT-PCR using whole VNO and single cells. Results from single cells are pooled from multiple experiments. In the Coverage column, bold face numbers indicate 100% coverage of the clade members and italicized numbers indicate coverage lower than 50%. DOI: http://dx.doi.org/10.7554/eLife.03025.023 [file elife03025s002.xlsx]

## Sheet: Sheet1
	Amplified from VNO mRNA sample		Additional genes amplified from single cell samples	Coverage
Degenerate Primers	Number of clones analyzed	Receptors IDs	Receptor IDs	Total number of receptors amplified / family size
V1ra	15	1;2;3;4;5;6;7;8;9;11		10/10
V1rb	11	1;2;4;8;9;11	3	7/11
V1rc	8	2;10;25;33	3;5;9;11;12;13;14;15;19;20;22;23;26;28;32	19/33
V1rd-1	8	1;3;4;7;10;22	2;8;11;15;20	14/22
V1rd-2	10	1;4;7;13;14;21
V1re-1	11	1;2;3	9	9/13
V1re-2	11	1;12;13
V1re-3	10	5;7;8
V1rf	9	2		1/5
V1rg-1	13	2;4;5;6;7;8	1;3;11;12	12/12
V1rg-2	14	2;6;8;9;10
V1rg-3	6	10;11
V1rh	13	3;7;10;14;20	4;5;11;19;21	10/21
V1ri	8	2;4;5;6;8	1;3;9;10	9/10
V1rj	9	2;3	1	3/3
V1rk	5	1		1/1
V1rl	4	1		1/1
