# Supplementary material for: Integrated action of pheromone signals in promoting courtship behavior in male mice
Source: eLife. 2014 Jul 29;3:e03025. doi: 10.7554/eLife.03025 (PMC4107909; doi:10.7554/eLife.03025)
Supplement: Supplementary file 3. — List of the Steraloids IDs and names of sulfated steroids tested in the experiments. DOI: http://dx.doi.org/10.7554/eLife.03025.024 [file elife03025s003.xlsx]

## Sheet: Sheet1
Steraloids ID	Name
A2398	5α-ANDROSTAN-3β-OL-16-ONE SODIUM SULPHATE
A2460	5α-ANDROSTAN-3α-OL-17-ONE SULPHATE, SODIUM SALT
A2534	5α-ANDROSTAN-3β-OL-17-ONE SULPHATE, SODIUM SALT
A6940	4-ANDROSTEN-17α-OL-3-ONE SULPHATE SODIUM SALT
A7864	5-ANDROSTEN-3β, 17β-DIOL DISULPHATE, DISODIUM SALT
A8530	5-ANDROSTEN-3β-OL-17-ONE SULPHATE, SODIUM SALT
P2135	5α-PREGNAN-3β, 20β-DIOL-3-SULPHATE, SODIUM SALT
P3817	5α-PREGNAN-3α-OL-20-ONE SULPHATE SODIUM SALT
P3865	5α-PREGNAN-3β-OL-20-ONE SULPHATE, SODIUM SALT
P8168	5β-PREGNAN-3α-OL-20-ONE SULPHATE, SODIUM SALT
P8200	5β-PREGNAN-3β-OL-20-ONE SULPHATE, SODIUM SALT
Q1570	4-PREGNEN-11β, 21-DIOL-3, 20-DIONE 21-SULPHATE, SODIUM SALT
Q1890	4-PREGNEN-17, 20β-DIOL-3-ONE,20-SULPHATE, SODIUM SALT
Q2525	4-PREGNEN-17, 21-DIOL-3, 11, 20-TRIONE 21-SULPHATE, SODIUM SALT
Q3383	4-PREGNEN-17-OL-3, 20-DIONE SULPHATE SODIUM SALT
Q3470	4-PREGNEN-21-OL-3, 20-DIONE GLUCOSIDURONATE
Q3910	4-PREGNEN-11β, 17, 21-TRIOL-3, 20-DIONE 21-SULPHATE, SODIUM SALT
Q4765	5-PREGNEN-3β, 17-DIOL-20-ONE 3-SULPHATE SODIUM SALT
Q5545	5-PREGNEN-3β-OL-20-ONE SULPHATE, SODIUM SALT
E0588	1, 3, 5(10), 7-ESTRATETRAEN-3, 17β-DIOL 3-SULPHATE, SODIUM SALT
E0893	1, 3, 5(10)-ESTRATRIEN-3, 17α-DIOL 3-SULPHATE, SODIUM SALT
E1100	1, 3, 5(10)-ESTRATRIEN-3, 17β-DIOL 3-SULPHATE, SODIUM SALT
E1050	1, 3, 5(10)-ESTRATRIEN-3, 17β-DIOL DISULPHATE, DISODIUM SALT
E1103	1, 3, 5(10)-ESTRATRIEN-3, 17β-DIOL 17-SULPHATE, SODIUM SALT
